# Supplementary material for: Comprehensive analysis of germline mutations in northern Brazil: a panel of 16 genes for hereditary cancer-predisposing syndrome investigation
Source: BMC Cancer. 2021 Apr 7;21:363. doi: 10.1186/s12885-021-08089-9 (PMC8028728; doi:10.1186/s12885-021-08089-9)
Supplement: Supplementary file 2 — Additional file 2: Supplementary Table S2 List of variants of uncertain significance (VUS) reported in pan-cancer panel. [file 12885_2021_8089_MOESM2_ESM.xlsx]

## Sheet: Plan1
Supplementary Table S2 List of variants of uncertain significance (VUS) reported in pan-cancer panel.
chrom	pos	ref	alt	ann_allele	effect	impact	gene	exon/total	hgvs_dna	hgvs_protein
chr10	89623860	CT	C	C	splice_acceptor_variant&splice_donor_variant&intron_variant	HIGH	PTEN	1|9	c.154+1delT	-
chr2	47635561	T	C	C	missense_variant	MODERATE	MSH2	2|16	c.233T>C	p.Val78Ala
chr2	48025841	G	A	A	missense_variant	MODERATE	MSH6	4|10	c.719G>A	p.Arg240Gln
chr10	89623716	G	A	A	missense_variant	MODERATE	PTEN	1|10	c.10G>A	p.Gly4Arg
chr10	89623901	G	C	C	missense_variant	MODERATE	PTEN	2|10	c.194G>C	p.Cys65Ser
chr17	41267773	A	T	T	missense_variant	MODERATE	BRCA1	3|24	c.104T>A	p.Val35Asp
chr1	45805567	C	G,T	G	intron_variant	MODIFIER	MUTYH	1/15	c.36+324G>C	-
chr2	47641559	TAAAAAAAAAAAAAA	T,TA	T	intron_variant	MODIFIER	MSH2	5/15	c.942+16_942+29delAAAAAAAAAAAAAA	-
chr2	48025860	A	T	T	missense_variant	MODERATE	MSH6	4/10	c.738A>T	p.Lys246Asn
chr2	48025940	G	T	T	missense_variant	MODERATE	MSH6	4/10	c.818G>T	p.Gly273Val
chr2	48033865	G	T	T	intron_variant	MODIFIER	MSH6	9/9	c.4002-53G>T	-
chr5	112074097	G	C	C	5_prime_UTR_variant	MODIFIER	APC	2/17	c.-79G>C	-
chr5	112175648	C	A	A	missense_variant	MODERATE	APC	16/16	c.4357C>A	p.Pro1453Thr
chr5	112181153	A	C	C	3_prime_UTR_variant	MODIFIER	APC	16/16	c.*1330A>C	-
chr5	112181796	A	C	C	3_prime_UTR_variant	MODIFIER	APC	16/16	c.*1973A>C	-
chr9	21967855	G	C	C	3_prime_UTR_variant	MODIFIER	CDKN2A	3/3	c.*373C>G	-
chr9	100444533	A	G	G	intron_variant	MODIFIER	XPA	5/5	c.673+2672T>C	-
chr10	43622331	A	G	G	intragenic_variant	MODIFIER	RET	-	n.43622331A>G	-
chr10	43624763	G	C	C	intragenic_variant	MODIFIER	RET	-	n.43624763G>C	-
chr10	43625361	G	C	C	intragenic_variant	MODIFIER	RET	-	n.43625361G>C	-
chr10	89623678	C	CGCG	CGCG	5_prime_UTR_variant	MODIFIER	PTEN	1/9	c.-534_-532dupGGC	-
chr10	89725922	G	A	A	3_prime_UTR_variant	MODIFIER	PTEN	9/9	c.*693G>A	-
chr10	89726672	T	TG	TG	3_prime_UTR_variant	MODIFIER	PTEN	9/9	c.*1443_*1444insG	-
chr10	89726678	T	TG	TG	3_prime_UTR_variant	MODIFIER	PTEN	9/9	c.*1449_*1450insG	-
chr10	89726682	T	A	A	3_prime_UTR_variant	MODIFIER	PTEN	9/9	c.*1453T>A	-
chr10	89726683	T	A	A	3_prime_UTR_variant	MODIFIER	PTEN	9/9	c.*1454T>A	-
chr10	89726686	T	TAA	TAA	3_prime_UTR_variant	MODIFIER	PTEN	9/9	c.*1457_*1458insAA	-
chr10	89726691	A	T	T	3_prime_UTR_variant	MODIFIER	PTEN	9/9	c.*1462A>T	-
chr10	89726860	GT	G	G	3_prime_UTR_variant	MODIFIER	PTEN	9/9	c.*1640delT	-
chr10	89727154	A	C	C	3_prime_UTR_variant	MODIFIER	PTEN	9/9	c.*1925A>C	-
chr10	89728000	T	C	C	3_prime_UTR_variant	MODIFIER	PTEN	9/9	c.*2771T>C	-
chr13	49039143	C	A	A	missense_variant	MODERATE	RB1	22/27	c.2221C>A	p.Arg741Ser
chr16	68868280	C	CTCA	CTCA	3_prime_UTR_variant	MODIFIER	CDH1	16/16	c.*878_*879insTCA	-
chr16	68868288	T	C	C	3_prime_UTR_variant	MODIFIER	CDH1	16/16	c.*886T>C	-
chr16	68868290	T	A	A	3_prime_UTR_variant	MODIFIER	CDH1	16/16	c.*888T>A	-
chr16	68868291	T	G	G	3_prime_UTR_variant	MODIFIER	CDH1	16/16	c.*889T>G	-
chr16	68868650	T	G	G	3_prime_UTR_variant	MODIFIER	CDH1	16/16	c.*1248T>G	-
chr17	41245490	T	A	A	missense_variant	MODERATE	BRCA1	10/23	c.2058A>T	p.Glu686Asp
chr22	29092948	G	A	A	structural_interaction_variant	HIGH	CHEK2	10/15	c.1036C>T	-
chr22	29121313	C	T	T	missense_variant	MODERATE	CHEK2	3/15	c.362G>A	p.Cys121Tyr
chr1	45796115	G	A	A	intron_variant	MODIFIER	MUTYH	15/15	c.1518+73C>T	-
chr1	45805566	G	C,T	C	intron_variant	MODIFIER	MUTYH	1/15	c.36+325C>G	-
chr1	45805577	C	G	G	intron_variant	MODIFIER	MUTYH	1/15	c.36+314G>C	-
chr1	45805736	C	T	T	intron_variant	MODIFIER	MUTYH	1/15	c.36+155G>A	-
chr2	48033838	C	CAA	CAA	intron_variant	MODIFIER	MSH6	9/9	c.4001+50_4001+51dupAA	-
chr2	48033872	T	A	A	intron_variant	MODIFIER	MSH6	9/9	c.4002-46T>A	-
chr2	48033875	G	T	T	intron_variant	MODIFIER	MSH6	9/9	c.4002-43G>T	-
chr2	48033882	C	A	A	intron_variant	MODIFIER	MSH6	9/9	c.4002-36C>A	-
chr2	48033890	CTTTTTT	CTTT,CTTTT,CTTTTT,CTTTTTTT,CTTTTTTTTT,C	C	intron_variant	MODIFIER	MSH6	9/9	c.4002-15_4002-10delTTTTTT	-
chr3	10192762	T	C	C	3_prime_UTR_variant	MODIFIER	VHL	3/3	c.*1113T>C	-
chr3	10195132	CA	C,AA,CAA	AA	3_prime_UTR_variant	MODIFIER	VHL	3/3	c.*3483C>A	-
chr3	10195133	A	C,*	C	3_prime_UTR_variant	MODIFIER	VHL	3/3	c.*3484A>C	-
chr3	10195298	T	G,TG	G	3_prime_UTR_variant	MODIFIER	VHL	3/3	c.*3649T>G	-
chr3	10195303	T	G	G	3_prime_UTR_variant	MODIFIER	VHL	3/3	c.*3654T>G	-
chr9	21968159	G	A	A	3_prime_UTR_variant	MODIFIER	CDKN2A	3/3	c.*69C>T	-
chr9	21968199	C	G	G	3_prime_UTR_variant	MODIFIER	CDKN2A	3/3	c.*29G>C	-
chr9	100437485	CTG	C	C	3_prime_UTR_variant	MODIFIER	XPA	6/6	c.*234_*235delCA	-
chr9	100437633	CT	C	C	3_prime_UTR_variant	MODIFIER	XPA	6/6	c.*87delA	-
chr10	43622368	T	A	A	intragenic_variant	MODIFIER	RET	-	n.43622368T>A	-
chr10	43622933	T	C	C	intragenic_variant	MODIFIER	RET	-	n.43622933T>C	-
chr10	43624317	A	T	T	intragenic_variant	MODIFIER	RET	-	n.43624317A>T	-
chr10	89623249	T	G	G	5_prime_UTR_variant	MODIFIER	PTEN	1/9	c.-978T>G	-
chr10	89623260	A	C	C	5_prime_UTR_variant	MODIFIER	PTEN	1/9	c.-967A>C	-
chr10	89623716	G	A	A	5_prime_UTR_variant	MODIFIER	PTEN	1/9	c.-511G>A	-
chr10	89623857	CGGCT	C	C	5_prime_UTR_variant	MODIFIER	PTEN	1/9	c.-366_-363delTGGC	-
chr10	89725861	C	T	T	3_prime_UTR_variant	MODIFIER	PTEN	9/9	c.*632C>T	-
chr10	89725886	AT	A	A	3_prime_UTR_variant	MODIFIER	PTEN	9/9	c.*666delT	-
chr10	89726659	GTTTTTT	GTT,GT,GTTT,GTTTT,GTTTTT,G	G	3_prime_UTR_variant	MODIFIER	PTEN	9/9	c.*1454_*1459delTTTTTT	-
chr10	89726665	T	TG,*	TG	3_prime_UTR_variant	MODIFIER	PTEN	9/9	c.*1436_*1437insG	-
chr13	48953655	C	CA,CAA	CA	intron_variant	MODIFIER	RB1	13/26	c.1333-61dupA	-
chr13	49039163	G	T	T	missense_variant	MODERATE	RB1	22/27	c.2241G>T	p.Glu747Asp
chr13	49039196	G	T	T	synonymous_variant	LOW	RB1	22/27	c.2274G>T	p.Ser758Ser
chr16	68845809	T	C	C	intron_variant	MODIFIER	CDH1	7/15	c.1008+47T>C	-
chr16	68845893	T	TA	TA	intron_variant	MODIFIER	CDH1	7/15	c.1008+131_1008+132insA	-
chr16	68845894	G	GA	GA	intron_variant	MODIFIER	CDH1	7/15	c.1008+132_1008+133insA	-
chr16	68847300	G	C	C	missense_variant	MODERATE	CDH1	9/16	c.1222G>C	p.Ala408Pro
chr16	68867611	CTTT	C,CTT,CTTTT	C	3_prime_UTR_variant	MODIFIER	CDH1	16/16	c.*219_*221delTTT	-
chr16	68867863	CT	C,CTT	C	3_prime_UTR_variant	MODIFIER	CDH1	16/16	c.*475delT	-
chr22	29083808	TA	T	T	3_prime_UTR_variant	MODIFIER	CHEK2	15/15	c.*76delT	-
chr22	29083837	T	A	A	3_prime_UTR_variant	MODIFIER	CHEK2	15/15	c.*48A>T	-
chr22	29083859	T	C	C	3_prime_UTR_variant	MODIFIER	CHEK2	15/15	c.*26A>G	-
