# Supplementary material for: Comprehensive analysis of germline mutations in northern Brazil: a panel of 16 genes for hereditary cancer-predisposing syndrome investigation
Source: BMC Cancer. 2021 Apr 7;21:363. doi: 10.1186/s12885-021-08089-9 (PMC8028728; doi:10.1186/s12885-021-08089-9)
Supplement: Supplementary file 3 — Additional file 3: Supplementary Table S3 Pathogenicity prediction of the variants of uncertain significance. [file 12885_2021_8089_MOESM3_ESM.xlsx]

## Sheet: Plan1
Supplementary Table S3 Pathogenicity prediction of the variants of uncertain significance.
Localization	Gene	Nucleotide	Protein	Effect	CADD	FATHMM	LRT_pred	MetaSVM	MutaAss	MutaTaster	PROVEAN	Pph2_HDIV	Pph2_HVAR	SIFT
chr2	MSH6	c.738A>T*	p.Lys246Asn	Missense variant	Likely benign	Deleterious	Neutral	Deleterious	Medium	Disease_causing	Neutral	Probably damaging	Possibly damaging	Deleterious
chr2	MSH6	c.719G>A	p.Arg240Gln	Missense variant	Likely benign	Deleterious	Neutral	Tolerated	Low	Polymorphism	Neutral	Possibly damaging	Benign	Tolerated
chr2	MSH6	c.818G>T	p.Gly273Val	Missense variant	Likely benign	Deleterious	Neutral	Tolerated	Low	Disease_causing	Neutral	Benign	Benign	Deleterious
chr2	MSH2	c.233T>C*	p.Val78Ala	Missense variant	Likely benign	Deleterious	Deleterious	Deleterious	Medium	Disease_causing	Deleterious	Probably damaging	Probably damaging	Deleterious
chr5	APC	c.4357C>A	p.Pro1453Thr	Missense variant	Likely benign	Deleterious	Neutral	Tolerated	Neutral	Polymorphism	Neutral	Benign	Benign	Tolerated
chr13	RB1	c.2241G>T	p.Glu747Asp	Missense variant	Likely benign	Deleterious	Neutral	Tolerated	Low	Disease_causing	Neutral	Benign	Benign	Tolerated
chr13	RB1	c.2221C>A	p.Arg741Ser	Missense variant	Likely benign	Deleterious	Deleterious	Tolerated	Neutral	Disease_causing	Neutral	Benign	Benign	Tolerated
chr16	CDH1	c.1222G>C*	p.Ala408Pro	Missense variant	Likely benign	Tolerated	neutral	Tolerated	Medium	Disease_causing	Deleterious	Probably damaging	Probably damaging	Deleterious
chr17	BRCA1	c.2058A>T*	p.Glu686Asp	Missense variant	Likely benign	Deleterious	Deleterious	Tolerated	Medium	Polymorphism	Deleterious	Possibly damaging	Possibly damaging	Deleterious
chr17	BRCA1	c.104T>A*	p.Val35Asp	Missense variant	Likely benign	Deleterious	Deleterious	Deleterious	Medium	Disease_causing	Neutral	Probably damaging	Probably damaging	Deleterious
chr22	CHEK2	c.1036C>T*	-	Structural interaction variant	Likely deleterious	Tolerated	Deleterious	Tolerated	Medium	Disease_causing	Deleterious	Probably damaging	Probably damaging	Deleterious
chr22	CHEK2	c.362G>A*	p.Cys121Tyr	Missense variant	Likely benign	Deleterious	Deleterious	Deleterious	High	Disease_causing	Deleterious	Probably damaging	Probably damaging	Deleterious
* Variants that were predicted by at least five predictors as likely deleterious.
